# Supplementary material for: Prevalence of Hepatocellular Carcinoma in Hepatitis B Population within Southeast Asia: A Systematic Review and Meta-Analysis of 39,050 Participants
Source: Pathogens. 2023 Oct 6;12(10):1220. doi: 10.3390/pathogens12101220 (PMC10609743; doi:10.3390/pathogens12101220)
Supplement: Supplementary file 1 [file pathogens-12-01220-s001.zip]

Archive with 5 entries (5 files):
- File S1 SEARCH STRATEGY OF HCC IN HBV COHORT WITHIN SOUTHEAST ASIA.pdf
- File S2_JBI CHECKLIST FOR PREVALENCE DATA.pdf
- File S3 PRISMA GUIDLINE .pdf
- File S4_SUBGROUP META ANALYSIS  HCC FILE_Revised.pdf
- Table S1_QUALITY OF INCLUDED STUDIES BY JBI CRITICAL APPRAISAL CHECKLIST FOR STUDIES REPORTING PREVALENCE DATA.pdf
